# Supplementary material for: S100A4 Is Involved in Stimulatory Effects Elicited by the FGF2/FGFR1 Signaling Pathway in Triple-Negative Breast Cancer (TNBC) Cells
Source: Int J Mol Sci. 2021 Apr 29;22(9):4720. doi: 10.3390/ijms22094720 (PMC8124532; doi:10.3390/ijms22094720)
Supplement: Supplementary file 1 [file ijms-22-04720-s001.zip]

Archive with 1 entries (1 files):
- ijms-1182005-supplementary.pdf
